# Supplementary material for: Use of Host Feeding Behavior and Gut Microbiome Data in Estimating Variance Components and Predicting Growth and Body Composition Traits in Swine
Source: Genes (Basel). 2022 Apr 26;13(5):767. doi: 10.3390/genes13050767 (PMC9140470; doi:10.3390/genes13050767)
Supplement: Supplementary file 1 [file genes-13-00767-s001.zip]

Archive with 5 entries (4 files):
- genes-1645048 -supplementary FINAL/
- genes-1645048 -supplementary FINAL/FigureS1.png
- genes-1645048 -supplementary FINAL/FigureS2.png
- genes-1645048 -supplementary FINAL/genes-1645048-supplementary table S2.pdf
- genes-1645048 -supplementary FINAL/TableS1.pdf
